# Supplementary material for: High Diversity and Low Coinfections of Pathogens in Ticks from Ruminants in Pakistan
Source: Microorganisms. 2025 May 30;13(6):1276. doi: 10.3390/microorganisms13061276 (PMC12195261; doi:10.3390/microorganisms13061276)
Supplement: Supplementary file 1 [file microorganisms-13-01276-s001.zip]

Archive with 1 entries (1 files):
- microorganisms-3639845-supplementary.pdf
